# Supplementary material for: Plant metabolism of nematode pheromones mediates plant-nematode interactions
Source: Nat Commun. 2020 Jan 10;11:208. doi: 10.1038/s41467-019-14104-2 (PMC6954178; doi:10.1038/s41467-019-14104-2)
Supplement: Supplementary file 4 — Source Data [file 41467_2019_14104_MOESM4_ESM.xlsx]

## Sheet: Figure 1
Figure 1d
Arabidopsis			Peak area
Replicates	1	2	3	4	5		Av	sd	SEM
ascr#18	1440698	637821	962173	786534	804382		926322	309641	138476
ascr#10	537545	202450	242141	320134	208309		302116	139715	62482.6
ascr#1	8902725	5530347	7832982	8347136	5631349		7.24891e+06	1.56942e+06	701866
ascr#9	25128876	33804689	42322776	38223502	33816434		3.46593e+07	6.39731e+06	2.86096e+06
Tomato			Peak area
Replicates	1	2	3	4			Av	sd	SEM
ascr#18	605915	1088028	1971922	1908132			1.3935e+06	661569	330785
ascr#10	5696	0	0	0			1424	2848	1424
ascr#1	109164	128826	182889	93613			128623	38940.9	19470.5
ascr#9	18116719	23113349	61623972	24743367			3.18994e+07	2.0016e+07	1.0008e+07
Wheat			Peak area
Replicates	1	2	3	4			Av	sd	SEM
ascr#18	850473	1070859	2000652	416006			1.0845e+06	668624	334312
ascr#10	48027	18606	87974	35459			47516.5	29542.5	14771.2
ascr#1	99014	144358	53841	51997			87302.5	43812.6	21906.3
ascr#9	3111997	4600623	3782732	3082732			3644521	714708	357354

## Sheet: Figure 2
Figure 2b
	ascr#18
			Peak area
	Replicates	1	2	3		Av	sd	SEM
	Time (h)
	0	985086	367357	464577		605673	332157	191771
	0.5	490402	231357	180991		300917	166020	95851.8
	1	219013	314304	99345		210887	107710	62186.2
	3	361819	28797	637158		342591	304636	175882
	6	114431	100349	118056		110945	9353.98	5400.52
	12	141426	769773	57627		322942	389229	224721
	24	467847	65214	134899		222653	215184	124236
	48	199427	154258	37143		130276	83757.8	48357.6
	72	32303	75157	245613		117691	112837	65146.4
	96	59419	22382	116736		66179	47538.9	27446.6
Figure 2c
	ascr#9
			Peak area
	Replicates	1	2	3		Av	sd	SEM
	Time (h)
	0	24382	23284	22178		23281.3	1102	636.241
	0.5	501393	304484	470475		425451	105895	61138.3
	1	948229	786995	293743		676322	340990	196871
	3	487286	226957	322412		345552	131698	76035.9
	6	39411	851186	496659		462419	406969	234964
	12	352004	1237594	632261		740620	452630	261326
	24	601870	213647	336475		383997	198426	114562
	48	362372	136138	136258		211589	130582	75391.3
	72	95013	81707	98907		91875.7	9018.99	5207.12
	96	79937	37636	44380		53984.3	22727.2	13121.6

## Sheet: Figure 3
Figure 3c
wildtype				Peak area
	Replicates	1	2	3	4	5		Av	sd	SEM
	ascr#18	1440698	637821	962173	786534	804382		926322	309641	138476
	ascr#10	537545	202450	242141	320134	208309		302116	139715	62482.6
	ascr#1	8902725	5530347	7832982	8347136	5631349		7.24891e+06	1.56942e+06	701866
	ascr#9	25128876	33804689	42322776	38223502	33816434		3.46593e+07	6.39731e+06	2.86096e+06
acx1 acx5				Peak area
	Replicates	1	2	3	4	5		Av	sd	SEM
	ascr#18	9013966	8656189	10850185	9048561	9732432		9.46027e+06	869076	388663
	ascr#10	958189	844828	939094	804319	727171		854720	95827.5	42855.4
	ascr#1	0	0	0	0	0		0	0	0
	ascr#9	0	0	0	0	0		0	0	0

## Sheet: Figure 4
Figure 4b
			Bacterial count, log10 (cfu/cm2)
	Replicates	wildtype			acx1 acx5
		Mock	1 µM ascr#18		Mock	1 µM ascr#18
	1	6.41497	5.90309		6.09342	5.38021
	2	6.57978	5.60206		6.17609	5.50515
	3	6.14613	5.60206		6.08636	5.07918
	4	5.90309	5.77815		6.16435	5.76343
	5	6.34242	5.60206		5.99123	5.44716
	6	6.30103	5.30103		5.96379	5.07918
	7	6.44716	5.30103		6.17026	5.38021
	8	6.38021	5.30103		6.13988	5.41497
	9	6.41497	6.07918		6.26007	5.34242
	10	5.90309	5.30103		6.02531	5.38021
	11	5.77815	5.77815		6.20952	5.50515
	12	6	5.90309		5.80618	5.07918
	13	6.38021	5.77815		6.15836	5.38021
	14	6.41497	5.60206		5.76343	5.34242
	15	6.30103	5.30103		5.96379	5.50515
	16	6.14613	5.30103		6.23553	5.88081
	17	6.25527	5.60206		6.20952	5.76343
	Av	6.24168	5.59037		6.08336	5.4252
	sd	0.226826	0.255355		0.145235	0.228737
	SEM	0.0550134	0.0619327		0.0352247	0.0554769
	two-way ANOVA		p<0.0001			p<0.0001
Figure 4c				Galls per plant
		wildtype						acx1 acx5
Replicates	Mock control	10 nM of ascr#18	50 nM of ascr#18				Mock control	10 nM of ascr#18	50 nM of ascr#18
1	5	1	9				1	1	9
2	8	2	2				3	3	2
3	5	6	5				2	12	2
4	14	6	4				2	10	19
5	9	1	2				5	5	1
6	3	5	3				1	9	3
7	5	2	1				6	10	3
8	8	2	2				4	8	2
9	7	4	10				1	6	3
10	5	1	1				14	5	15
11	11	1	0				5	4	4
12	4	1	3				1	5	4
13	12	0	0				6	6	4
14	4	2	1				15	3	12
15	10	3	5				4	10	4
16		6	1				2	6	7
17		2	2					4	10
18		4	3
							4.5	6.29412	6.11765
Av	7.33333	2.72222	3				4.28952	3.05706	5.17062
sd	3.30944	1.96456	2.78652				1.07238	0.741445	1.25406
SEM	0.854493	0.46305	0.65679					0.180094	0.334611
two-way ANOVA		p=0.004	p=0.009					p= n.s.	p=n.s.
Figure 4d			Number of worms on root tip
Replicates	wildtype				acx1 acx5
	Mock	50 nM	1000 nM		Mock	50 nM	1000 nM
1	4	2	5		6	4	6
2	8	1	5		4	7	6
3	7	1	5		8	4	5
4	3	3	3		4	4	4
5	5	1	5		5	5	6
6	3	2	7		4	9	9
7	13	0	5		1	6	5
8	2	2	4		7	6	7
9	5	2	5		4	4	6
10	5	2	6		8	5	5
11	7	2	6		10	8	6
12	6	1	6		4		8
Av	5.66667	1.58333	5.16667		5.41667	5.63636	6.08333
sd	2.93361	0.792961	1.02986		2.46644	1.74773	1.37895
SEM	1.71278	0.890484	1.01482		1.57049	1.32202	1.17429
two-way ANOVA		p<0.0001	p= n.s.			p= n.s.	p=n.s.
Figure 4e			Number of worms on whole root
	wildtype				acx1 acx5
Replicates	Mock	50 nM	1000 nM		Mock	50 nM	1000 nM
1	6	4	9		10	5	10
2	14	2	8		4	12	6
3	9	4	7		16	6	6
4	4	6	3		7	8	4
5	9	2	7		6	8	9
6	5	3	12		9	18	11
7	15	2	17		3	16	7
8	3	4	5		10	10	10
9	7	3	8		14	8	10
10	8	1	11		9	6	6
11	9	7	8		17	15	15
12	8	2	10		5		9
Av	8.08333	3.33333	8.75		9.16667	10.1818	8.58333
sd	3.6045	1.77525	3.57071		4.56933	4.44563	2.96827
SEM	1.89855	1.33239	1.88963		2.1376	2.10847	1.72287
two-way ANOVA		p=0.022	p= n.s.			p= n.s.	p=n.s.
Figure 4f
			Relative fold change
PR-1	wildtype			acx1 acx5
	Mock	1 µM ascr#18		Mock	1 µM ascr#18
1	1.00417	2.32302		0.220065	3.41448
2	2.78176	1.9		0.117115	6.78179
3	0.185052	1.16151		13.0502	1.61515
4	1.79751	1.46003		5.84013	7.21834
5	1.07624	1.3435		1.27987	4.35196
6	0.187239	10.9476		0.270931	5.34322
7	0.8209	1.20022		0.615558	4.53783
8	0.628593	1.05793		0.665706	1.10651
9	3.42598	1.58342		0.589142	2.59968
10	1.53016	6.06522		0.367974	3.76063
11	1.97434			0.184444	4.4838
				0.597	6.84715
Av	1.40109	2.90425		1.98318	4.11031
sd	1.03235	3.19113		3.82204	1.91923
SEM	0.311266	1.00912		1.10333	0.554035
two-way ANOVA		p=n.s.			p=n.s.
PR-4
Replicates
1	1.62076	4.30695		0.276752	5.48947
2	1.46071	3.72352		0.471937	11.2876
3	1.39152	1.27162		2.84153	2.26054
4	0.649169	1.4406		3.49833	1.34412
5	0.705475	3.28676		1.9816	0.725309
6	0.66281	0.676737		1.94082	1.82344
7	1.07418	5.1846		0.596953	5.52006
8	0.634466	10.3516		0.826206	3.43986
9	1.15772	2.2142		1.64685	2.25405
10	1.15794	4.20012		0.733903	2.90691
11	0.725771	3.96744		0.911263	2.3822
12	1.60884	5.61452		1.27728	10.2416
13	0.937208	3.26513		1.58532	2.30904
14	1.00018	4.13633		0.909144	3.95093
15					2.53297
16					2.52138
Av	1.0562	3.83143		1.39271	3.81184
sd	0.358303	2.37716		0.929927	3.01047
SEM	0.0957606	0.635322		0.248533	0.752618
two-way ANOVA		p=0.0035			p=0.010
FRK1
Replicates
1	1.49831	4.06522		0.948246	4.93597
2	1.1434	5.82934		1.59475	1.44727
3	1.23399	5.78908		2.1785	6.11916
4	0.775572	4.41782		1.52979	4.76783
5	0.831238	3.39482		2.68205	4.0935
6	0.733736	4.15064		1.00231	2.0741
7	1.09196	9.75107		0.440049	2.12824
8	1.42306	5.10619		1.2749	1.57847
9	0.673757	10.0971		0.709877	1.95188
10	1.01648	5.31667		0.839205	1.12597
11	0.880648	5.18345		0.899042	3.90386
12	1.51987	4.79533		1.48231	1.96039
13	0.943308	6.12335		1.239	2.74603
14	0.744225	5.72085		0.873678	3.28629
15					2.07872
AV	1.0364	5.69578		1.26384	2.94651
SD	0.291166	1.95261		0.601007	1.49541
SEM	0.0778174	0.521858		0.160626	0.386114
two-way ANOVA		p<0.0001			p=0.004
WRKY53
Replicates
1	1.3566	5.6962		2.02792	7.31065
2	2.56685	8.33973		3.86375	0.550953
3	2.47941	4.99332		3.24901	8.33973
4	2.11404	2.42839		1.54757	3.4822
5	0.074842	5.16941		2.28153	2.78949
6	0.732043	2.49666		0.726986	2.21914
Av	1.55397	4.85395		2.28279	4.11536
sd	1.00979	2.20994		1.13658	3.05007
SEM	0.412245	0.902203		0.464006	1.24519
two-way ANOVA		p=0.048			p=n.s.
PDF1.2
Replicates	3.41054	6.23332		0.136787	6.49802
1	1.60214	1.97246		0.25349	8.1681
2	0.817902	2.65737		3.22657	4.99332
3	1.82766	2.54912		4.02782	1.33793
4	0.521233	3.5801		1.64718	1.31039
5	0.234881	0.972655		3.16017	7.65005
6	0.617279	4.07057		0.946496	3.59539
7	0.594044	7.18463		1.60397	2.88386
8	0.396064	5.4207		1.37736	13.0029
9	1.7101	11.7919		0.570524	8.41428
10	0.89755	5.94804		0.848808	3.35265
11	1.98092	5.1799		1.02788	4.21346
12	1.01586			1.166
13	2.22922			0.823977
Av	1.27539	4.79673		1.48693	5.4517
sd	0.890486	2.90447		1.17572	3.42937
SEM	0.237993	0.838448		0.314224	0.989975
two-way ANOVA		p=0.0016			p=0.0003
AOS
Replicates
1	0.374144	0.599431		0.764012	1.49658
2	0.429779	0.980552		0.883723	0.651423
3	1.53865	2.91131		0.319008	3.76243
4	1.46578	2.77342		0.219405	2.30005
5	1.51747	3.09871		1.4257	2.4312
6	1.81714	2.87123		0.987373	2.69758
7	1.55751	4.59002		0.604693	2.86657
8	0.872822	3.06638		0.844004	2.3515
9	1.18751	1.71615		1.35466	2.87977
10	0.915248	2.37461		0.919355	2.12532
11	0.766706	3.61735		0.98152	2.06847
12	1.26557	2.74337		1.18827	1.9418
13	0.749791	1.67251		1.20404	2.53335
14	0.930279	5.94547		1.12034	3.00601
15					2.22605
16					2.02859
Av	1.09917	2.78289		0.915436	2.33542
sd	0.445791	1.37906		0.353917	0.690964
SEM	0.119143	0.368569		0.0945883	0.172741
two-way ANOVA		p<0.0001			p<0.0001
LOX2
Replicates
1	0.322343	0.360149		0.838956	4.1315
2	0.317905	0.530957		1.09936	3.30962
3	1.78592	4.2772		0.231112	2.35653
4	1.34412	4.48985		0.178831	4.21831
5	1.82344	6.66528		0.911722	2.47084
6	2.22942	4.84557		1.0693	2.1063
7	1.6988	7.04935		0.546446	3.17573
8	0.700114	3.24144		0.956651	1.76309
9	0.890438	1.09484		1.11939	1.70449
10	1.0583	2.90348		1.03536	1.65202
11	0.764785	4.42325		0.996709	2.63729
12	1.42307	3.95555		1.28615	2.41824
13	0.774276	4.68715		1.28756	2.41736
14	1.0588	9.08006			2.28962
Av	1.15655	4.11458		0.889042	2.61793
sd	0.581069	2.46843		0.358415	0.817116
SEM	0.155297	0.659716		0.0994064	0.218383
two-way ANOVA		p<0.0001			p=0.009
PHI1
Replicates
1	0.130007	4.33691		0.428292	4.42804
2	0.119631	8.0715		0.161171	4.17678
3	2.42279	2.54567		0.233916	5.85905
4	0.431271	2.76573		0.475796	3.56586
5	0.270426	3.87566		1.4385	5.52074
6	0.27273	1.85542		2.02225	6.90988
7	0.972773			1.97909
8	2.93959			1.56066
9	1.83038
10	2.59046
Av	1.19801	3.90848		1.03746	5.07672
sd	1.1319	2.2313		0.792029	1.2396
SEM	0.357937	0.910925		0.280024	0.506066
two-way ANOVA		p=0.0037			p<0.0001

## Sheet: Figure 5
Figure 5a
			Peak area
	50 nM ascr#18
Replicates	1	2	3	4	5	6		Av	sd	SEM
ascr#18	0	0	0	0	0	0		0	0	0
ascr#10	0	0	0	0	0	0		0	0	0
ascr#1	84736	178907	72936	134088	183030	199620		142220	53808.9	21967.4
ascr#9	287273	408535	200577	376510	357815	603404		372352	135402	55277.5
			Peak area
	1000 nM ascr#18
ascr#18	45825	27890	45552	46022	42638	38666		41098.8	7059.26	2881.93
ascr#10	32017	25471	18423	37595	24402	50454		31393.7	11439.8	4670.26
ascr#1	3479423	3405916	2263313	2907721	3071065	3903599		3.17184e+06	563951	230232
ascr#9	8679511	6738526	6799408	6708858	5958894	8705005		7.26503e+06	1.14749e+06	468459
Figure 5b
				Number of nematodes touching root tips
		wildtype				acx1acx5
	Replicates	Mock	50 nM ascr#18	50 nM ascr#9		Mock	50 nM ascr#18	50 nM ascr#9
	1	3	0	3		5	10	2
	2	8	1	2		2	4	3
	3	4	3	6		0	8	7
	4	5	4	5		5	12	6
	5	7	3	3		2	7	6
	6	3	0	6		1	1	5
	7	10	3	5		10	2	4
	8	3	4	6		6	3	2
	9	4	3	2		5	5	4
	10	7	1	7		10	7	3
	11	9	4	3		2	4	7
	12	6	2	6		4	5	8
Av		5.75	2.33333	4.5		4.33333	5.66667	4.75
sd		2.45412	1.49747	1.78377		3.22866	3.25669	2.0505
SEM		1.56656	1.22371	1.33558		1.79685	1.80463	1.43196
two-way ANOVA			p=0.014	p=n.s.			p=n.s.	p=n.s.
Figure 5d
																	One-way ANOVA
Replicates	1	2	3	4	5	6	7	8	9	10	11	12					10 nM ascr#18	100 nM ascr#9
						Attraction index								Av	sd	SEM
ascr#18 10 nM	0.791667	0.913043	0.62963	0.411765	0.111111	-0.5625	-0.0153846	0.375	0.529412	0.350877	0.569231	-0.511111		0.299395	0.411381	0.118755
ascr#9 10 nM	0.666667	0.55	0.813953	-0.428571	-0.106383	0.2	0.464286	0.277778	0.534884	-0.184211	-0.777778	0.060241		0.172572	0.499464	0.144183
ascr#9 100 nM	0.736842	0.957447	0.809524	0.0857143	0.391304	0.0588235	0.2	0.128205	0.0422535	0.027027	-0.815385	-0.03125		0.215875	0.48763	0.140767
ascr#9 1000 nM				0.0714286	0.05	-0.37931	-0.7	-0.425532	-0.87013	0.148148	0.318681	-0.102041		-0.209862	0.431632	0.143877
ascr#18:ascr#9 10 nM:10 nM	-0.481481	-0.241379	0	-0.170732	-0.3125	-0.272727	0.265823	-0.25641	0.269841	-0.756757	0.184211	0.569892		-0.100185	0.319628	0.0922687
ascr#18:ascr#9 10 nM:100 nM	0.0588235	-0.217391	-0.705882	-0.136364	0.35	-0.6	-0.782178	-0.454545	-0.736842	-0.590909	-0.428571	-0.592593		-0.403038	0.361521	0.104362	p=0.0026	p=0.012
ascr#18:ascr#9 10 nM:1000 nM	-0.84	0.62963	-0.2	-0.352941	0.235294	-0.157895	-0.571429	-0.777778	-0.525424	-0.755102	-0.44086	-0.533333		-0.357486	0.451234	0.13026	p=0.0061

## Sheet: Supplementary Fig. 1
Supplementry figure 1a
		Peak area
Replicate	1	2	3	4		Av	sd	SEM
ascr#18	4942	0	0	0		1235.5	2471	1235.5
ascr#10	22247	0	0	0		5561.75	11123.5	5561.75
ascr#1	45729	12159	0	0		14472	21611.9	10806
ascr#9	237479	299803	147604	290394		243820	69763.8	34881.9
Supplementry figure 1b
		Peak area
Replicate	1	2	3	4		Av	sd	SEM
ascr#18	39046	45761	0	37038		30461.2	20647.2	10323.6
ascr#10	0	0	0	0		0	0	0
ascr#1	0	0	0	0		0	0	0
ascr#9	183118	126832	65023	163335		134577	51900.5	25950.3

## Sheet: Supplementary Fig. 4
	Supplementary Figure 4a					Mock (peak area)
	Replicates	1	2	3	4	5	6	7	8	9		Av	sd	SEM
	ascr#18	0	0	0	0	0	0	0	0	0		0	0	0
	ascr#9	0	0	0	0	0	0	0	0	0		0	0	0
						50 nM (peak area)
	Replicates	1	2	3	4	5	6	7	8	9		Av	sd	SEM
	ascr#18	4775	8530	0	0	0	0	8775	0	0		2453.33	3846.96	1282.32
	ascr#9	31369	29538	23073	38461	19461	21329	0	0	0		18136.8	14753.4	4917.78
						1000 nM (peak area)
	Replicates	1	2	3	4	5	6	7	8	9		Av	sd	SEM
	ascr#18	39309	21038	19016	17406	13106	12222	0	9587	5673		15261.9	11187.5	3729.17
	ascr#9	159929	118754	40884	260533	77370	100771	138356	139306	44267		120019	67302.5	22434.2
	Supplementary Figure 4b
			Mock (peak area)
	Replicates	1	2	3		Av	sd	SEM
	ascr#18	0	0	0		0	0	0
	ascr#9	0	0	0		0	0	0
			50 nM (peak area)
		1	2	3		Av	sd	SEM
	ascr#18	12965	0	13128		8697.67	6150.54	3551.02
	ascr#9	23290	23215	18658		21721	2166.08	1250.59
			1000 nM (peak area)
		1	2	3		Av	sd	SEM
	ascr#18	0	30142	29432		19858	14044.7	8108.72
	ascr#9	168118	117989	230732		172280	46121.1	26628
	Supplementary Figure 4c
			Peak area
	ascr#18		237181
	ascr#10		0
	ascr#1		519502
	ascr#9		879034

## Sheet: Supplementary Fig. 5
Supplementary Fig. 5
		Peak area
	Time (h)	ascr#18	ascr#9
	0	18069525	0
	0.5	1.47928e+07	2328403
	1	9.43025e+06	1546427
	3	7169684	6.22586e+06
	6	1.3165e+07	4.2277e+06
	12	6.10002e+06	6115995
	24	7094981	3483919

## Sheet: Supplementary Fig. 6
Supplementary Fig. 6
		Transcript abundance
ACX1							Av	sd	SEM	t-test
wt	177	432	140	215	169		226.6	117.9	52.7263
acx1 acx5	36	33	31	26	16		28.4	7.82943	3.50143	p=0.00561799208243841
		Transcript abundance
ACX5							Av	sd	SEM	t-test
wt	23	30	10	28	24		23	7.81025	3.49285
acx1 acx5	13	13	6	5	8		9	3.80789	1.70294	p=0.00695401657058223

## Sheet: Supplementary Fig. 7
Supplementary Fig. 7a
			Peak area
			ascr#18
Replicate		1	2	3		Av	sd	SEM
	wt	528125	267560	173417		323034	183746	106086
	acx1	51534.4	292663			172099	170504	98440.3
	acx5	52869.7	131038	171906		118605	60484.5	34920.7
Replicate		1	2	3
			ascr#9
	wt	33708869	26163981	16490286		2.54544e+07	8.6312e+06	4.98322e+06
	acx1	6739405	27924541			17331973	1.49802e+07	8.6488e+06
	acx5	25036485	18564401	25551790		23050892	3.89395e+06	2.24817e+06
Supplementary Fig. 7b
			Peak area
Replicate		1	2	3
			ascr#18			Av	sd	SEM
	wt	264703	411508	217699		297970	101097	58368.2
	acx1	120139	132793	41941.8		98291.3	49208.5	28410.5
	acx5	52869.7	131038	171906		118605	60484.5	34920.7
Replicate		1	2	3
			ascr#9
	wt	69216091	96882690	81019803		8.23729e+07	1.38828e+07	8.01526e+06
	acx1	24602657	16216141	19733575		2.01841e+07	4.21137e+06	2.43144e+06
	acx5	67674663	133000000	180000000		1.26892e+08	5.64113e+07	3.25691e+07

[truncated: 2 more sheets: Supplementary Fig. 8, Supplementary Fig. 9]
